# Supplementary material for: Cancer-Associated Fibroblasts Regulate Kinase Activity in Mesothelioma Cell Lines via Paracrine Signaling and Thereby Dictate Cell Faith and Behavior
Source: Int J Mol Sci. 2022 Mar 18;23(6):3278. doi: 10.3390/ijms23063278 (PMC8949651; doi:10.3390/ijms23063278)
Supplement: Supplementary file 1 [file ijms-23-03278-s001.zip]

Archive with 1 entries (1 files):
- ijms-1604536-supplementary.pdf
